# Supplementary material for: Tick-Borne Encephalitis Virus Adaptation in Different Host Environments and Existence of Quasispecies
Source: Viruses. 2020 Aug 18;12(8):902. doi: 10.3390/v12080902 (PMC7472235; doi:10.3390/v12080902)
Supplement: Supplementary file 1 [file viruses-12-00902-s001.zip]

Archive with 1 entries (1 files):
- viruses-887041-supplementary.pdf
